# Supplementary material for: Mining Sudanese Medicinal Plants for Antiprotozoal Agents
Source: Front Pharmacol. 2020 Jun 9;11:865. doi: 10.3389/fphar.2020.00865 (PMC7295952; doi:10.3389/fphar.2020.00865)
Supplement: Table S1 — Screening results of protozoan activity of plant extracts at two concentrations, 10 and 2 µg/ml. [file Table_1.xlsx]

## Sheet: Supplementary (S1) final
Mahmoud et al. 2020
Mining Sudanese medicinal plants for antiprotozoal agents
Table S1. Screening results of protozoan activity of plant extracts at two concentrations, 10 µg/ml and 2 µg/ml.
Plant species	Family	Part	Fraction	T. b. rhodesiense		L. donovani		T. cruzi		P. falciparum
				% inhib. 10 ug/ml	% inhib. 2 ug/ml	% inhib. 10 ug/ml	% inhib. 2ug/ml	% inhib. 10 ug/ml	% inhib. 2 ug/ml	% inhib. 10 ug/ml	% inhib. 2 ug/ml
Abutilon pannosum var. figarianum (Webb) Verdc. (syn. Abutilon figarianum Webb.)	Malvaceae	Leaves	Crude	50.5404	23.4369	0	0	22.2608	19.0725	48.3315	9.49561
			Petroleum ether	75.6698	42.0706	105.969	37.1154	19.8392	9.64527	88.0703	9.53035
			Chloroform	83.8754	42.6613	42.1497	22.3629	4.49179	1.18216	77.1594	13.5738
			Ethyl acetate	62.3956	39.8934	52.0995	27.1335	0.868817	10.4889	89.2351	48.7225
			Water residue	28.0258	26.6109	16.0407	25.0554	5.37867	4.50487	19.2566	7.58903
Ambrosia artemisiifolia L. (syn. Ambrosia maritima L.)	Asteraceae	Leaves	Crude	29.5606	9.73242	35.2458	14.8413	9.94004	5.75289	21.4255	5.86975
			Petroleum ether	60.7004	21.3567	106.992	36.581	13.1258	0	84.5301	5.35733
			Chloroform	58.8751	18.5188	91.8307	36.8642	6.24271	8.71934	53.9834	5.67654
			Ethyl acetate	101.102	32.5046	91.3692	37.0775	13.2424	11.1923	36.5041	11.609
			Water residue	7.61912	4.24947	27.6026	29.141	10.1863	7.86493	15.7912	3.20684
Ampelozizyphus amazonicus Ducke	Rhamnaceae	Leaves	Ethyl acetate	62.554	21.7484	105.548	85.0906	15.5247	12.6148	99.6925	13.3817
			Butanol	55.4695	23.9442	38.5311	18.0542	0.937973	4.41315	47.9668	3.30764
Anethum graveolens L.	Apiaceae	Leaves	Crude	8.86596	36.2193	21.5487	13.2884	2.17829	0	0	0
			Hexane	4.88799	0	19.9307	26.3788	5.1964	5.85011	2.13122	0
			Chloroform	1.44707	1.68067	11.693	12.6581	9.0412	3.30248	3.13394	0
			Ethyl acetate	38.936	22.0852	44.2705	34.075	2.06019	0	10.5424	13.8341
Annona muricata L.	Annonaceae	Leaves	Crude	90.7785	28.1917	77.8566	1.08806	81.6803	72.6975	94.8592	62.87
			Petroleum ether	93.8281	28.2618	99.5809	44.1854	82.7322	30.8539	102.443	31.4476
			Chloroform	76.7945	25.6204	98.6058	34.7479	81.1	55.2084	98.0514	69.0948
			Ethyl acetate	55.4105	27.0538	71.5732	39.9055	63.8963	40.5317	89.2743	44.5562
			Water residue	13.7598	12.2613	41.3662	32.4134	3.82507	7.06229	43.2713	4.96251
Argemone mexicana L.	Papaveraceae	Leaves	Crude	33.436	11.0563	76.2191	33.7591	0	6.92411	97.5693	7.05173
			Petroleum ether	65.1361	9.72421	106.977	32.1204	6.98822	7.55279	98.324	6.82739
			Chloroform	75.1645	28.0214	108.032	37.1164	11.2904	8.71934	98.2314	82.5633
			Ethyl acetate	56.5075	14.542	106.578	40.4278	2.83406	9.49723	98.4494	7.92784
			Water residue	2.10063	3.14113	24.3846	22.5955	6.67691	9.92896	62.1639	4.37869
		Bark	Crude	26.465	9.37716	27.5722	23.9487	9.10684	1.92607	89.7232	15.0931
Aristolochia bracteolata Lam.	Aristolochiaceae	Root	Ethyl acetate	103.075	44.3654	88.2012	36.7048	39.9932	12.7424	76.0446	20.4374
Azadirachta indica A.Juss.	Meliaceae	Leaves	Oil	7.28767	2.38634	13.7769	17.8722	39.3409	5.97815	71.1844	6.13436
Bathysa australis (A.St.-Hil.) K.Schum.	Rubiaceae	Leaves	Hexane	91.3027	58.437	83.8068	1.04536	36.6742	15.3842	82.5571	10.6375
			Methylene chloride	100.186	77.0536	96.4662	46.1696	33.7483	5.43551	101.057	16.9859
			Ethyl acetate	44.6378	16.7603	36.4622	32.2253	10.8078	14.1579	64.477	4.5551
			Butanol	41.264	10.4729	39.175	32.1341	4.17754	5.10008	33.9812	5.02132
Bertholletia excelsa Bonpl.	Lecythidaceae	Fruit (endocarp)	Hexane	83.7283	21.2996	69.3167	34.4468	5.0991	9.36255	98.6059	14.4053
		Bark (trunk)	Crude	104.604	36.2483	88.1973	37.7888	13.182	6.4537	97.7812	100.273
		Seeds (tugument)	Crude	81.2999	19.8659	40.4653	42.4507	2.44546	8.96894	46.34	5.31533
Boswellia papyrifera (Caill. ex Delile) Hochst	Burseraceae	Gum resin	Crude	23.7003	4.37438	104.787	46.9707	4.81607	3.53163	91.8397	15.44
			Petroleum ether	71.5948	8.18393	116.788	76.8893	9.84957	0.83573	100.046	41.4706
			Chloroform	29.0339	9.6513	117.089	49.8647	6.23305	2.49371	94.1155	9.54846
			Ethyl acetate	10.3495	7.01116	46.3859	40.5339	7.00726	5.16265	0.20059	3.91195
			Water residue	19.8175	11.358	72.9648	35.753	8.66383	5.14917	83.5818	0
			Oil	10.8074	2.77258	49.2774	32.9954	3.01811	2.88462	2.37123	12.2314
Cardiospermum halicacabum L.	Sapindaceaee	Leaves	Crude	58.3721	18.4307	56.0874	36.2	7.84156	9.25695	32.788	5.03812
			Petroleum ether	41.9997	7.22846	79.664	35.4442	4.93255	6.0889	35.0144	5.70595
			Chloroform	51.8556	18.4703	64.6396	29.2796	11.7347	12.2572	51.7218	7.37731
			Ethyl acetate	28.0665	14.936	30.5652	15.2294	24.1527	10.8666	83.1516	13.7823
			Water residue	0.456293	2.20615	0	0	7.65281	14.8978	10.7469	0.0777033
Combretum glutinosum Perr. ex DC.	Combretaceae	Seeds	Chloroform	51.6102	41.6876	12.0149	24.3552	9.5633	7.14159	18.3253	9.03154
			Ethyl acetate	102.598	85.6887	96.4579	35.1741	13.5822	2.87915	103.523	103.485
		Wood	Chloroform	103.873	60.4676	106.294	53.6036	7.68229	5.97929	104.101	85.3002
			Ethyl acetate	103.151	82.5506	93.3472	53.631	9.71312	9.62497	102.385	99.6283
		Bark	Ethyl acetate	86.2275	74.9873	95.3234	24.2868	12.5706	1.83352	102.945	99.4211
Combretum hartmannianum Schweinf.	Combretaceae	Seeds	Chloroform	101.418	83.9542	64.6957	10.6777	18.7082	4.62085	102.253	68.1221
			Ethyl acetate	100.962	85.8948	94.7962	62.9959	20.1015	2.11808	102.905	97.4126
		Wood	Chloroform	94.5782	49.0554	101.128	42.0955	52.7815	22.7964	102.36	32.585
			Ethyl acetate	95.127	56.9696	83.4384	22.3013	33.2138	5.33175	102.458	61.209
Combretum indicum (L.) DeFilipps (syn. Quisqualis indica L.)	Combretaceae	Leaves	Chloroform	84.3019	53.1556	80.8085	36.8635	3.16392	16.4275	72.3005	15.5181
			Ethyl acetate	80.7825	21.4231	52.7544	29.7145	11.9865	11.4422	92.7091	26.9516
		Flowers	Chloroform	34.2184	12.729	17.2371	4.02588	26.9032	1.00761	10.2789	0.744027
			Ethyl acetate	98.647	80.3187	100.508	4.01736	37.0631	1.01844	98.4838	91.3449
Commiphora myrrha (Nees) Engl.	Burseraceae	Gum resin	Methanol	85.0084	99.1045	103.249	104.43	104.223	94.9634	98.3223	94.7632
			Oil	83.333	97.863	101.537	103.79	101.009	76.3075	97.6356	97.1576
Croton gratissimus var. gratissimus (syn. Croton zambesicus Müll.Arg.)	Euphorbiaceae	Fruits	Crude	49.5978	45.5509	92.7246	40.2003	2.87848	3.57366	88.7703	9.2887
			Petroleum ether	99.7735	74.7821	100.82	102.998	88.4768	14.6179	102.976	103.898
			Chloroform	63.8747	12.4638	107.148	55.9143	38.447	10.9965	97.8408	24.8855
			Ethyl acetate	100.147	32.9075	25.3441	17.7931	9.375	0.133645	76.7696	32.5288
			Water residue	21.0458	2.19414	20.8633	15.8796	6.93111	10.3477	18.0827	0.203709
		Leaves	Petroleum ether	75.1485	9.743	8.56877	0	47.8388	6.86586	57.4144	0
			Chloroform	85.142	15.9903	96.0909	9.32006	41.9047	16.0566	43.7338	12.9712
			Ethyl acetate	34.8749	6.48986	55.2323	20.8677	10.9098	7.46372	57.8571	4.90621
Curcuma longa L.	Zingiberaceae	Rhizome	Crude	29.2752	14.3302	54.0922	38.2877	3.83169	0	1.62562	0
			Petroleum ether	11.2798	6.9497	46.2461	35.7501	6.33078	0	1.71846	3.25224
			Chloroform	54.166	26.6604	88.033	43.5257	6.32491	4.55607	92.7229	7.71503
			Ethyl acetate	32.9913	13.6573	39.0092	27.0512	4.39594	5.17613	1.23951	1.92246
			Water residue	16.267	11.269	46.3213	35.369	0	0	6.44532	7.54085
Cuscuta hyalina Roth ex Schult.	Convolvulaceae	Stem	Crude	66.924	4.67734	2.50274	0	59.1227	42.5011	58.762	7.71363
			Petroleum ether	55.5183	21.7906	85.236	33.6998	27.1059	6.48467	85.4929	6.27575
			Chloroform	17.1396	15.7302	65.6793	31.2464	67.7519	7.82132	103.746	4.78191
			Ethyl acetate	95.2953	24.8609	58.5174	36.905	50.6789	32.6313	100.641	7.18021
			Water residue	3.36459	10.7588	39.3104	27.6022	9.61805	12.2954	29.9472	3.46305
Cymbopogon citratus (DC.) Stapf	Poaceae	Leaves	Crude	24.118	15.432	43.495	32.433	0.25	0	12.6299	5.35774
			Chloroform	37.2457	25.5669	51	35.6391	0.498644	1.44231	96.1622	19.9116
			Ethyl acetate	39.9393	15.989	73.1658	37.9504	2.41449	0	84.979	25.6914
			Water residue	16.7511	3.60261	56.4502	37.7096	3.543	0	0	1.97123
			Oil	12.529	5.47926	62.3865	28.7443	1.94209	0	0.647737	5.41868
Cyperus rotundus L.	Cyperaceae	Rhizome	Crude	18.9711	10.1825	63.6216	35.4699	7.89002	11.8874	44.9374	4.52989
			Petroleum ether	72.5706	17.8314	106.015	82.0303	73.3769	17.3878	103.481	50.6952
			Chloroform	55.7765	18.7543	106.646	45.3932	15.1357	12.1891	100.719	40.5381
			Ethyl acetate	29.3971	4.48403	29.5674	33.0776	7.3238	14.5453	34.1199	3.34544
			Water residue	0.268536	0.876394	27.845	25.2775	4.15533	14.1166	17.7964	5.43293
Eucalyptus camaldulensis Dehnh.	Myrtaceae	Leaves	Oil	8.90986	4.50435	57.497	32.184	0	1.69842	5.26063	3.46116
Grewia tenax (Forssk.) Fiori	Malvaceae	Bark	Methanol	79.1162	45.6892	68.7106	45.83	6.5608	9.40531	44.6699	14.6981
		Leaves	Petroleum ether	84.473	42.0113	93.565	34.9935	9.8344	4.65985	94.0474	11.0686
			Chloroform	84.7131	29.6913	41.3202	34.2454	5.32674	8.42004	81.4617	9.27142
			Ethyl acetate	65.9243	22.5258	50.0722	36.6481	14.6743	6.29862	67.1539	33.8492
		Root	Methanol	33.8195	18.7547	15.6951	0	17.3878	6.88575	17.3129	6.52196
		Stem	Methanol	55.1244	23.8848	42.1184	39.0424	7.84739	5.13253	27.9189	12.3121
Guiera sengalensis J.F.Gmel.	Combretaceae	Leaves	Crude	101.192	46.1633	58.7539	16.7272	8.55828	14.479	83.9741	5.12156
			Petroleum ether	95.8374	66.6622	96.7872	49.3682	57.3497	16.4202	100.131	39.0857
			Chloroform	104.279	91.1683	109.124	54.311	66.9026	11.3956	103.027	84.9267
			Ethyl acetate	103.134	79.5084	108.493	34.3147	46.2045	15.0597	100.89	67.9189
			Water residue	76.6891	33.0572	31.3913	29.1079	0.55793	5.9929	80.2117	3.43365
Haplophyllum tuberculatum (Forssk.) A.Juss.	Rutaceae	Root	Crude	23.8338	16.1196	39.4834	28.5073	12.8935	9.83533	35.8796	7.17091
			Petroleum ether	71.0932	26.0101	104.968	61.2474	26.816	8.33984	99.1702	36.7616
			Chloroform	62.1128	23.6879	106.39	40.0154	67.364	15.7434	102.076	25.2881
			Ethyl acetate	35.1037	16.6719	40.7829	30.2554	8.22257	11.6199	39.2109	2.70282
			Water residue	16.452	3.73601	38.6587	29.1592	7.09765	5.85849	20.6354	4.37449
Hyptis monticola Mart. ex Benth.	Lamiaceae	Leaves	Crude	0	0	23.1143	22.1439	10.1954	14.2614	22.2739	2.74902
		Flowers	Crude	74.6004	20.9176	103.034	60.3545	35.6394	14.425	100.275	20.7326
Jatropha curcas L.	Euphorbiaceae	Leaves	Crude	32.9037	17.0979	61.8506	43.2339	2.82128	2.64198	0	0
			Petroleum ether	21.3292	4.48641	45.7701	21.2488	6.19368	4.73131	21.6882	0.00205628
			Chloroform	32.1822	18.6755	47.3754	30.0278	3.88417	0	22.6551	10.9579
			Ethyl acetate	19.4778	8.50788	47.2015	37.2412	4.17286	0	4.29327	2.99712
			Water residue	16.8728	7.14059	49.7535	35.1016	0	0	1.60513	0
Lantana fucata Lindl.	Verbenaceae	Aerial parts	Crude	97.7695	66.198	106.906	103.627	90.8968	26.1939	101.913	70.142
Lantana trifolia L.	Verbenaceae	Branches	Butanol	71.5077	11.7726	11.6393	15.1468	5.31907	8.16327	23.0289	0
Lippia lacunosa Mart. & Schauer	Verbenaceae	Leaves	Crude	81.3741	20.9148	62.1723	2.46093	3.09043	9.23607	46.5363	5.46654
			Ethyl acetate	96.32	66.1888	15.5113	3.58537	27.4407	13.3189	30.7237	5.60094
			Butanol	70.9889	11.2349	6.10823	0	2.2456	13.0376	31.0507	2.59781
Lippia origanoides Kunth	Verbenaceae	Leaves	Crude	99.4527	67.0522	105.227	79.8565	35.7606	7.05851	103.171	26.2409
Lupinus albus subsp. graecus (Boiss. & Spruner) Franco & P.Silva (syn. Lupinus termis Forssk.)	Leguminosae	Seeds	Crude	17.8405	4.01095	1.97591	0.964642	4.68828	3.40711	28.45	3.47565
			Petroleum ether	35.0496	14.4141	7.36733	3.17204	6.32086	8.24001	24.6888	4.96251
			Chloroform	35.3469	24.3205	31.5189	27.7457	2.84517	5.91452	24.8924	0
			Ethyl acetate	57.8765	22.5842	0	0	23.8347	18.9241	41.2369	20.3654
			Water residue	44.1603	21.9282	22.2366	20.1547	9.592	5.0386	32.3552	39.6163
Mangifera indica L.	Anacardiaceae	Peels	Crude	17.9509	8.83547	48.2402	33.8677	3.88417	0	5.34096	0.793954
			Petroleum ether	11.6808	6.38234	52.7779	37.2258	6.31178	0	0	0
			Chloroform	43.3885	15.2413	52.8608	35.0472	6.50862	0	3.44684	0
			Ethyl acetate	101.869	19.8709	44.5553	28.7816	6.03622	1.1188	67.1239	1.50501
			Water residue	8.41975	2.34617	32.8347	22.2928	11.81	0.242631	0	0
Matricaria chamomilla L.	Compositae	Flower	Crude	41.3559	32.0481	37.6607	27.8034	16.9875	1.92762	29.0941	6.05285
			Petroleum ether	75.7904	24.6089	106.563	22.097	10.2242	3.74502	91.0507	5.00571
			Chloroform	82.4809	36.5131	83.298	26.4574	6.65879	1.6472	94.5981	28.4779
			Ethyl acetate	79.0839	29.5073	69.7792	30.3358	12.563	0	53.4013	9.01115
			Water residue	24.3619	20.4105	30.9566	17.1456	14.333	0	11.8083	4.74397
Moringa oleifera Lam.	Moringaceae	Leaves	Crude	36.2149	16.9609	43.9142	31.3576	1.7	0	48.6116	7.31102
			Hexane	12.2336	5.3271	45.5017	34.9752	0.866066	0	1.4617	7.55236
			Chloroform	22.056	11.7733	47.9857	35.8241	0.0393666	0	7.16073	11.0787
			Ethyl acetate	33.145	20.9343	57.5008	43.3372	0	0	2.18247	9.6744
			Water residue	23.665	8.55621	54.3028	38.246	4.10725	0	1.43958	3.15513
Nauclea latifolia Sm.	Rubiaceae	Unprocessed Fruit	Crude	61.9075	21.0134	26.2251	20.1744	10.6885	1.2212	17.5276	5.09941
			Petroleum ether	68.7741	20.9841	34.0026	3.41985	8.28197	0	30.4814	5.58782
			Chloroform	103.063	57.0068	91.7387	31.1977	56.0231	3.21131	83.4506	30.947
			Ethyl acetate	70.8791	5.98026	0	0	18.6161	6.91111	43.3651	6.90369
			Water residue	26.0944	12.5412	31.2703	26.6145	3.43226	4.25877	33.3785	39.6782
		Root Bark	Crude	53.1107	19.0611	41.109	34.2193	15.4733	6.25666	38.8977	5.00127
			Petroleum ether	64.0551	15.5763	76.339	33.9056	33.7202	6.43333	66.0297	8.3446
			Chloroform	86.0423	35.4664	95.9064	41.6431	18.174	5.4859	93.6357	19.2865
			Ethyl acetate	87.5133	47.0654	43.8805	25.1052	11.7823	5.17549	61.92	18.5421
			Water residue	24.9401	7.01981	37.4985	25.878	8.78504	2.71222	21.2353	3.44251
		Processed Fruit	Crude	47.6475	15.369	42.9503	29.2517	8.93521	8.22646	35.3077	12.6688
			Petroleum ether	25.9855	7.33374	36.9081	23.6161	12.4764	1.98421	23.5689	1.48754
			Chloroform	51.8055	14.1798	40.2775	19.6704	7.55008	0	35.1296	7.15535
			Ethyl acetate	45.5126	4.18298	25.3917	14.8823	3.97389	0.144735	21.8598	7.965
			Water residue	81.1293	66.029	0	0	16.8817	9.11832	18.2499	9.81167
Nigella sativa L.	Ranunculaceae	Seeds	Oil	6.50293	13.9133	36.5851	20.9614	3.92354	0	9.85029	20.6773
Operculina macrocarpa (L.) Urb.	Convolvulaceae	Roots	Crude	43.9362	20.5061	61.0691	28.4308	43.3499	7.55337	102.756	43.5828
Opopanax hispidus (Friv.) Griseb.	Apiaceae	Fruits	Oil	59.6979	6.50518	57.8464	30.1259	5.49821	5.05482	0	0
Piper cubeba L.f.	Piperaceae	Fruits	Crude	79.6282	16.1899	32.995	35.3185	12.9421	3.11438	53.6922	9.85393
			Petroleum ether	71.0969	16.2348	103.421	29.4692	5.18901	3.28152	44.9516	10.9364
			Chloroform	86.0062	29.2178	63.9567	28.0378	9.64287	5.3195	101.234	21.2754
			Ethyl acetate	101.879	74.1955	47.4402	26.1038	13.7895	4.9621	103.194	81.0886
			Water residue	32.9551	3.00992	36.4832	24.0804	10.8895	13.5611	31.5266	7.58384
Portulaca oleracea L.	Portulacaceae	Aerial part	Crude	29.1188	9.05727	36.5311	23.593	8.82863	2.1986	29.1151	12.7573
			Petroleum ether	69.0112	8.45771	103.184	26.3766	15.1913	19.8503	58.8974	11.143
			Chloroform	81.243	13.8873	56.1693	22.1701	7.56462	1.06654	73.6666	7.7424
			Ethyl acetate	77.4388	7.6039	23.9375	19.6136	8.08323	0.888349	28.0887	3.31434
			Water residue	8.19326	0.372356	0	0	26.1344	11.018	24.2341	7.49948
Prosopis chilensis (Molina) Stuntz	Fabaceae	Leaves	Crude	102.509	103.454	36.6999	29.8	29.7705	2.31903	99.6467	103.458
			Hexane	102.859	0.791393	77.4697	36.1032	17.2062	5.46248	95.8265	97.9767
			Chloroform	104.52	102.773	49.1572	36.2731	25.6294	4.62537	103.379	98.2175
			Ethyl acetate	8.3953	7.92465	51.913	30.7082	11.7027	3.52549	32.033	6.32106
Prosopis juliflora (Sw.) DC.	Fabaceae	Leaves	Crude	102.958	102.35	40.1458	21.9031	14.9402	28.1896	101.149	104.977
Rollinia sylvatica (A. St.-Hil.) Martius	Annonaceae	Leaves	Crude	85.3092	20.3361	66.1661	26.4129	50.9053	9.78756	90.4852	47.5081
Saussurea costus (Falc.) Lipsch.	Compositae	Leaves	Methanol	99.3707	19.6038	105.246	36.5088	26.0853	7.36943	45.3053	4.99542
Senna occidentalis (L.) Link (syn. Cassia occidentalis L.)	Leguminosae	Aerial part	Crude	25.8026	15.5032	30.4376	31.1353	4.86085	8.85423	27.4452	5.07592
			Petroleum ether	54.4155	17.3173	105.619	35.9099	19.01	6.71995	91.6063	2.96743
			Chloroform	40.3553	46.0111	58.2146	34.4072	12.0655	9.51615	53.7169	6.06716
			Ethyl acetate	21.8984	15.1303	51.9254	37.067	8.47444	7.43628	25.4686	5.11792
			Water residue	8.31488	7.98308	45.7296	32.6219	4.4107	8.73325	16.008	1.97618
Solanum aethiopicum L.	Solanaceae	Fruits	Butanol	15.2458	11.7128	36.1657	24.7911	17.6188	7.58803	26.783	4.23678
Striga hermonthica (Delile) Benth.	Orobanchaceae	Stem	Crude	20.109	1.47252	42.605	20.7719	7.44858	8.27036	36.5432	9.24345
			Petroleum ether	78.9179	12.3472	102.398	24.8058	12.8354	0.597033	99.5124	36.1916
			Chloroform	66.9091	7.79443	77.6137	0	16.1166	12.1035	51.8344	9.2184
			Ethyl acetate	85.8854	22.4137	88.332	30.718	16.295	6.48595	36.9082	5.15681
			Water residue	13.7933	4.91139	42.8477	34.2462	7.71379	1.94701	20.0601	2.35519
Struthanthus concinnus Mart.	Loranthaceae	Branches	Ethyl acetate	89.5715	38.6694	80.3893	32.3623	10.5856	5.21408	102.008	18.8288
			Butanol	11.575	1.88636	41.8956	25.1484	3.08166	5.43265	23.7093	8.3289
Struthanthus marginatus (Desr.) G.Don	Loranthaceae	Branches	Ethyl acetate	17.4369	10.301	51.9207	31.5163	7.90546	5.88295	31.8292	2.28602
Tephrosia apollinea (Delile) DC.	Leguminosae	Leaves	Crude	44.5119	17.0955	41.4369	23.4342	18.1929	3.77864	46.7418	10.6636
			Petroleum ether	80.8167	28.8263	78.5859	24.9217	79.6002	19.4314	91.1504	14.9076
			Chloroform	96.8197	31.3661	99.8174	23.2165	69.8599	6.52217	100.043	30.1343
			Ethyl acetate	43.7884	15.5688	38.5532	20.291	9.72575	5.89436	87.8631	10.386
			Water residue	94.8377	41.3057	91.5915	0	83.248	12.0311	66.0788	38.7227
Terminalia brownii Fresen	Combretaceae	Seeds	Ethyl acetate	102.969	52.4289	87.9923	12.2655	5.45546	1.14658	97.4694	92.8849
Terminalia catappa L.	Combretaceae	Leaves	Chloroform	98.3791	80.0907	61.885	27.5026	12.4576	4.81362	78.1422	17.4016
			Ethyl acetate	102.079	80.484	55.2344	32.2204	9.08443	5.86184	101.569	58.2485
Terminalia laxiflora Engl.	Combretaceae	Seeds	Chloroform	72.3365	33.7875	39.8489	40.3219	9.2646	7.71688	44.6765	12.6555
			Ethyl acetate	102.111	77.4515	96.6103	45.2499	17.8833	11.207	99.845	93.4339
		Bark	Chloroform	86.3887	57.8453	100.296	49.8684	16.0046	3.60137	100.31	19.3319
			Ethyl acetate	102.487	82.6371	73.6211	29.6112	11.3213	5.87935	99.8255	68.5985
Terminalia leiocarpa (DC.) Baill. (syn. Anogeissus leiocarpa (DC.) Guill. & Perr.)	Combretaceae	Bark	Ethyl acetate	99.7608	69.2506	14.28	0	0.885978	3.10276	101.818	45.8357
		Leaves	Chloroform	100.002	68.5227	94.2183	12.1078	11.6044	0.00904595	102.07	27.8921
			Ethyl acetate	100.234	74.9977	68.2444	8.83545	17.5366	2.15294	102.858	103.419
		Root	Ethyl acetate	100.844	64.8709	29.2156	3.8272	12.3491	4.22446	103.197	67.319
		Seeds	Chloroform	99.6574	50.2194	94.0606	46.007	15.2516	5.99747	99.5158	34.8065
			Ethyl acetate	98.5507	73.2692	90.4419	40.5177	18.1433	4.28778	102.475	106.442
		Wood	Ethyl acetate	96.9711	76.7672	81.2193	0	17.9869	12.3075	102.32	98.2179
Tinospora bakis (A.Rich.) Miers	Menispermaceae	Root	Chloroform	17.6842	4.167	26.347	19.9954	6.99414	7.44069	17.2984	4.56158
			Methanol: Acetone (7:3)	28.5141	18.8266	44.8566	20.9324	1.20724	0	89.1442	13.4271
Typha angustifolia L.	Typhaceae	Stem	Crude	57.019	16.5544	98.8516	26.5035	8.44569	3.67266	64.2296	6.70731
			Petroleum ether	27.1572	7.02565	104.54	43.4015	51.6782	6.65871	23.4166	5.00714
			Chloroform	78.2161	19.0181	85.9824	33.0516	23.0472	8.97107	93.3382	24.7893
			Ethyl acetate	41.2902	11.7003	48.6522	28.7256	7.7982	4.07617	61.1734	17.2233
			Water residue	30.0797	4.47403	41.7209	24.9786	13.819	5.5379	46.8319	6.49119
Vachellia nilotica (L.) P.J.H.Hurter & Mabb. (syn. Acacia nilotica (L.) Delile)	Fabaceae	Flowers	Crude	102.438	83.941	20.9289	29.8362	11.8267	2.00883	99.6332	76.0934
			Petroleum ether	89.5289	27.8251	48.1847	31.559	0	0.751212	95.2895	10.55
			Chloroform	103.096	79.3031	30.1578	21.4293	2.23133	2.05188	97.7195	42.6174
			Ethyl acetate	44.0937	42.3038	10.315	19.6229	11.2427	8.74466	44.4345	32.6705
			Water residue	72.2232	72.6672	7.93356	7.33886	2.51777	4.15901	72.3527	67.0492
		Leaves	Crude	99.276	83.1615	3.05655	5.36784	19.9538	6.76403	98.9737	68.187
			Petroleum ether	96.6628	67.4766	90.9975	0	45.3665	17.1963	81.491	7.62123
			Chloroform	102.923	104.588	83.8319	43.0691	66.7329	13.609	103.83	97.2826
			Ethyl acetate	101.484	80.6369	24.913	26.3816	3.80461	12.7926	103.168	65.1333
			Water residue	74.9248	11.9143	33.308	31.7086	0.0693943	9.82362	24.8245	5.37413
Vitex cooperi Standl.	Lamiaceae	Barks	Methanol	0.962266	1.87805	38.5874	23.2636	16.3974	10.1847	29.5345	6.20866
Vitex polygama Cham.	Lamiaceae	Leaves	Water residue	16.8477	5.28281	37.0934	23.3741	2.34977	8.955	37.2251	8.92981
Xanthium strumarium subsp. brasilicum (Vell.) O.Bolòs & Vigo (syn. Xanthium brasilicum Vell.)	Compositae	Leaves	Crude	70.5486	5.41367	36.5518	18.3987	14.8714	11.4592	41.3386	9.30224
			Petroleum ether	102.786	16.2403	98.8154	23.1462	45.8957	6.20556	100.317	41.1383
			Chloroform	101.086	20.045	52.0507	15.0516	8.36926	3.96213	85.7611	10.1657
			Ethyl acetate	94.7441	14.2511	58.5171	0	35.8199	5.65372	62.5305	8.83792
			Water residue	9.42385	5.56642	25.5104	21.4929	11.72	4.45061	30.2664	0
Ziziphus spina-christi (L.) Desf.	Rhamnaceae	Leaves	Chloroform	96.4243	83.0872	99.2492	6.37332	48.1171	8.25896	100.891	12.4427
			Ethyl acetate	101.477	102.821	99.0252	72.7702	65.5323	13.4864	101.458	102.558
		Root	Chloroform	100.798	77.8241	99.5904	56.1382	70.3344	6.3774	103.07	106.187
